# Supplementary material for: Heat Shock Proteins 60 and 70, Ki67 and Caspase 3 Are Differentially Expressed in the Canine Pregnant and Non-Pregnant Uterus and Ovaries
Source: Vet Sci. 2026 May 16;13(5):482. doi: 10.3390/vetsci13050482 (PMC13211642; doi:10.3390/vetsci13050482)
Supplement: Supplementary file 1 [file vetsci-13-00482-s001.zip]

Archive with 1 entries (1 files):
- vetsci-4275226-supplementary.pdf
